# Supplementary material for: Evaluation of Safety, Immunogenicity and Cross-Reactive Immunity of OVX836, a Nucleoprotein-Based Universal Influenza Vaccine, in Older Adults
Source: Vaccines (Basel). 2024 Dec 11;12(12):1391. doi: 10.3390/vaccines12121391 (PMC11728545; doi:10.3390/vaccines12121391)
Supplement: Supplementary file 1 [file vaccines-12-01391-s001.zip]

Archive with 8 entries (8 files):
- Supplementary S1.pdf
- Supplementary S2.pdf
- Supplementary S3.pdf
- Supplementary S4.pdf
- Supplementary S5.pdf
- Supplementary S6.1 to 6.3.pdf
- Supplementary S7.pdf
- Supplementary S8.pdf
